# Supplementary material for: Striatum-Centered Fiber Connectivity Is Associated with the Personality Trait of Cooperativeness
Source: PLoS One. 2016 Oct 18;11(10):e0162160. doi: 10.1371/journal.pone.0162160 (PMC5068751; doi:10.1371/journal.pone.0162160)
Supplement: S1 Table — These data were used for Table 1. Abbreviations: Amyg, amygdala; Hipp, hippocampus; mOFC, the medial orbitofrontal cortex; rostral CC, the rostral cingulate cortex; dorsal CC, the dorsal cingulate cortex; PCC, the posterior cingulate cortex/retrosplenial cortex; lOFC, the lateral orbitofrontal cortex; vlPFC, the ventrolateral prefrontal cortex; dlPFC, the dorsolateral prefrontal cortex. (XLSX) [file pone.0162160.s005.xlsx]

## Sheet: Sheet1
SUBID	Sex	age	Handedness	TCI_Cooperativeness	ICV	dlPFC	dorsal CC	Hipp	IOFC	lPFC	mOFC	PCC	Amyg	rostral CC	stritum	ACC_fiber_ROI	vlPFC_fiber_ROI
sub008	m	22	93	142	1709123	102905	26001.5	14278.8	39022.2	29775.7	36902.4	44430.8	3018.79	13842.6	24720.8	0.00754136	0.110985
sub013	f	20	92	116	1387246	91414.9	20841.6	12109.8	30439.3	24812.6	24980.2	36831.9	2427	16923.9	20323	0.00846213	0.254628
sub017	m	21	97	123	1852054	139005	34277.3	12644.4	38555.4	35087.1	35665.6	53435.3	3091.94	21269.8	29545.6	0.0096033	0.267866
sub026	m	22	89	124	1356447	116012	28558.8	13382.4	35355.8	33213.4	33581.7	38770.9	2844.58	17018.3	24581.2	0.0115769	0.272423
sub027	m	21	97	115	1718960	107115	27629.4	12361.2	37799	24642.5	38995.8	43053.3	3115.89	15427.9	23642.5	0.00382325	0.190583
sub030	f	19	87	113	1496989	95735.6	24278	11866.4	31868.9	26540.1	34581.8	35335.8	2268.75	15133.9	25228.9	0.00393256	0.2304
sub031	m	21	97	143	1751435	102857	28690.5	12734.8	36200.2	30664	33716.1	47618.5	2962.94	16864	26101.2	0.00878724	0.0875873
sub039	f	20	87	145	1521794	95036.1	24134.4	11363.7	31805	25960.3	29602.8	42360.2	2688.99	11861.1	23409.6	0.00347951	0.235987
sub040	m	21	93	116	1728935	114060	30573.8	13141.8	38229.8	26984.4	37003.7	41445.5	2806.03	20575.8	26262.3	0.0163866	0.0905904
sub045	f	20	93	125	1187838	98788.2	23017.4	11811.9	30677.5	28084.2	30564.5	32922.3	2560	15259	24082.7	0.00961846	0.107516
sub049	f	19	93	111	1384440	77649	25026.6	10688.1	27915	33520.4	27183.6	40374.4	2884.46	14127.1	22710	0.00425907	0.333924
sub054	f	20	87	144	913215	80106.2	21937.6	10471.4	25416.5	21712.8	23714.3	33588.6	2461.59	12289.4	17965.2	0.00543479	0.0671544
sub056	m	20	93	93	1389541	103640	22986.7	12258.7	35854.5	30714.5	33702.8	52890	3036.08	15199	23383	0.0943711	0.488757
sub057	f	22	93	115	1102385	88129.3	21989.4	11440.9	35196.4	27868.8	32568.6	40828.4	2740.87	13813.4	25588.1	0.00909365	0.174532
sub059	m	20	77	128	1975843	123761	28258.3	13378.4	36085.9	42720.6	32600.3	53301	2784.74	20276.4	30919.3	0.00580366	0.0598715
sub060	f	20	91	140	1240462	90243.3	22227.4	10733.3	27528.2	24377.8	27012.2	31931.4	2365.83	15769.5	20797.8	0.0058825	0.153302
sub061	f	19	100	127	1186744	94231.5	22456.1	10922.2	35051.2	20118.2	30773.1	37411.8	2655.74	15060.7	22835.1	0.0218374	0.183707
sub066	f	20	89	120	1189077	88442.6	22019.9	11129.6	32180.1	34430.2	27376.6	35599.1	2512.11	13843.9	23009.3	0.00462918	0.178896
sub070	m	20	95	117	1729987	111460	28134.6	13353.2	31884.8	27670.5	32128.2	47875.1	4177.1	20720.6	25639.8	0.00367931	0.17353
sub071	f	19	97	115	1170310	113275	26651.8	11051.2	35694.9	30787.7	32802.4	42898.8	2829.95	17644.6	23129	0.00469992	0.124414
sub078	m	20	97	118	1516508	117528	22699.5	12242.7	34648.3	30940.6	32666.8	44628.9	2803.35	13947.6	25924.4	0.0476496	0.392781
sub079	m	21	95	127	1418624	101501	24702.4	11459.5	30359.7	31914.3	31053.8	43013.4	2506.81	15086.1	24383.2	0.0382261	0.252275
sub082	f	19	95	133	1323306	111430	24897.9	11780	31197.5	33946.3	27641.4	45568.1	2566.65	18815	23889.8	0.0208933	0.140226
sub084	f	20	90	106	1210563	111092	28346.1	12689.6	33569.8	23619.7	30666.7	44549.1	3427.06	19582.2	22917.5	0.00613106	0.381111
sub085	m	18	81	148	1735595	114447	28593.6	12474.2	33588.6	33208.2	32350.5	42392.3	2920.4	18345.6	27735.8	0.00464791	0.0726913
sub087	m	19	87	126	1590294	100647	25048.1	11499.4	33530.1	29198.7	32567.2	45734.3	3050.73	16215.1	23276.8	0.00951944	0.227663
sub090	m	20	91	117	1673025	119587	28202.6	12446.3	36374.7	29156.1	33889.1	44504.2	2875.18	15360	22816.6	0.00290493	0.513269
sub091	f	19	93	107	1109009	97249	23945.5	11871.7	26883.2	23791.3	25420.4	43511.8	2343.22	13838.6	21362.9	0.028831	0.16765
sub092	f	20	93	124	1730571	109409	26334	12653.7	33577.8	39962.4	33386.2	53981.9	2923.04	18945.2	29996.4	0.0100338	0.0391968
sub093	f	20	95	118	1530960	93254.1	25216.9	11617.7	32334.3	28983.1	31116.2	39506.3	2857.88	16556.8	25893.8	0.0140205	0.186894
sub096	m	22	93	130	1746579	102155	27048.1	12784	37742.9	35560.6	37470.3	42553	3102.57	19462.6	24940.3	0.00646045	0.37174
sub098	f	20	87	127	1536216	96743.7	26548.1	11431.5	32995.3	23877.7	33839.7	42477.2	2875.17	14886.5	23513.3	0.00349418	0.123815
sub104	f	21	95	135	968538	74201.6	23931	9918.19	25364.7	20293.8	28141.4	38160.7	2099.87	10361	19821.7	0.00709351	0.246006
sub106	f	19	95	111	1204230	121977	24219.6	12293.3	35618	28185.3	34906.5	49600.2	3445.7	15611.4	24802.1	0.00436142	0.485216
sub110	m	19	93	104	1346512	103325	22646.3	10830.4	23641	27839.4	25081.2	39902.6	2880.49	14362.5	23184.9	0.00335769	0.245198
sub111	f	20	87	148	1190192	104786	22373.8	12480.9	28758.5	32156.3	25284.9	39953.3	3490.91	16406.6	21992.1	0.00683851	0.25781
sub112	m	20	85	138	1400096	96815.5	27711.7	12837.2	32677.4	34033.9	33424.8	42083.6	2807.34	16463.7	24017.3	0.0055488	0.313488
sub114	f	20	97	151	1213790	89880.2	23690.2	11596.4	29761	23246	31557.7	37516.8	2532.06	13024.7	21817.8	0.00744008	0.174879
sub115	f	20	93	121	1087404	93402.2	22574.6	10939.5	31883.7	19728.7	27060.2	34237.6	2692.99	12411.7	20746	0.00619361	0.133827
sub120	f	20	91	123	1025234	84000.1	25304.8	11859.8	27989.8	21852.5	29278.5	33486.2	3231.59	12366.5	24084	0.00843545	0.196503
sub122	f	21	97	126	1492260	99772.3	26265	12546	30462	29642.8	31776	36381.3	2411.06	14833.4	21437.5	0.00427833	0.0852001
sub123	f	21	91	127	1458765	98770.4	25106.5	12166.9	30706.6	31461.9	23671.6	42406.7	3251.52	14639.1	22494.7	0.00568237	0.0950717
sub124	f	20	93	130	1054295	92927.5	23135.8	11706.9	35911.9	32395.7	29603	39206	2734.22	12274.7	20413.5	0.00497065	0.144488
sub126	f	20	93	118	1550314	106611	20997.2	11077.8	31138.8	27847.4	27310.1	41244.4	2571.96	14242.9	23252.7	0.00820954	0.287901
sub128	f	20	91	129	1249553	110693	28158.5	11635	34204.1	28032.2	31436.7	46063.8	2651.75	17665.9	22805.8	0.0216968	0.211824
sub136	m	19	91	117	1896901	110943	29302.2	12415.6	34047.2	32777.2	32984.6	38090	2465.57	18345.5	24230.1	0.00911869	0.186634
sub138	f	19	90	136	1319262	93413.7	25786.1	11745.4	29649.3	28028.2	27536.2	37500.8	2324.6	15887.9	19477.2	0.0144008	0.277861
sub139	f	20	79	129	1599698	101441	24566.6	11281.2	30924.7	28952.5	28832.8	39048.8	3413.76	13164.3	22081.1	0.00468021	0.285856
sub142	f	20	97	134	1338789	92143.6	26738.3	11422.2	30904.7	29423.2	28001.6	39318.8	3505.52	15560.7	25397.8	0.0279968	0.1958
sub143	f	18	91	123	1745997	86251.5	23965.6	10947.5	27093.5	25899.3	25468.4	44384.5	2605.22	15318.8	22594.5	0.0100241	0.235588
sub145	m	20	95	114	1863724	96471.6	29246.5	12613.8	32789.3	27415.3	39120.8	49483.2	3004.18	14808.1	25929.8	0.00418697	0.147631
sub153	m	18	81	126	1546377	105963	27341.9	13116.4	34106.8	24082.4	37564.5	47059.6	3004.15	22692.7	26077.2	0.0161934	0.156341
sub154	f	21	83	103	1038872	103332	27291.6	11756.1	31450.2	31003.3	30696.1	44490.9	3049.4	19122.2	23984.2	0.00704988	0.316919
sub156	m	21	77	145	1691643	95889.1	29234.6	13007.5	38247.1	34861.3	32101.8	49741.2	2821.99	18761.8	24791.5	0.00808426	0.192732
sub160	f	20	95	149	1619983	85415	22292.7	10643	30283.8	24973.7	29497.9	33639.1	2544.05	14901.2	19869.6	0.00812122	0.081975
sub163	m	20	95	127	1389739	102448	24045.1	10197.3	30021.5	26113.1	28948.3	38146.9	2780.73	14923.6	21699.3	0.00732439	0.135258
sub164	f	21	97	121	1285016	87154.5	24040.1	11294.6	30196.1	26832.8	31104.4	40404.2	2392.44	14375.9	22512.1	0.00370447	0.206374
sub165	f	21	97	119	1579302	78651.3	22190.2	10678.9	25514.9	21137	25187.8	36450.5	2425.69	13547.4	19510.5	0.00531514	0.190846
sub167	m	20	97	118	1405870	140518	31791.9	13487.6	38800.3	27826.2	35508.9	54862.5	3598.63	18361.5	27653.4	0.00548016	0.286182
sub171	f	21	93	141	1640155	110312	27786	12494	30234.3	24993.3	33024.3	51896.3	2925.69	16922.4	24087.7	0.00942563	0.123607
sub175	f	20	91	126	1391961	105773	25415	10611	29487.1	25522.8	29863.4	36794.7	2345.88	10839.7	22434.8	0.00312641	0.109196
sub176	m	20	83	109	1244907	102511	28072	10983.3	36305.1	30197.1	33435.3	39648.3	2896.43	15865.2	23699.4	0.00528352	0.453573
sub181	f	18	99	121	1041004	95020.1	25060	11620.4	35162.9	26814.1	29092.1	40280.3	3024.11	15935.8	21912.2	0.0117579	0.16308
sub184	f	21	93	130	1382339	99553.2	25896.4	11215.9	35931.3	27778.4	26090.6	41267.2	2326.17	15167.3	20386.2	0.0171242	0.0196228
sub186	m	21	91	93	1412652	100316	26775.3	12396.9	39623.1	29490.9	32633.4	42720.3	3078.62	19804.2	24630.3	0.00326174	0.24553
sub188	m	19	89	129	1597857	103392	23520.1	11357.1	32902.4	24615.9	27428.6	43815.3	2658.41	23177	24524.2	0.0607887	0.0769955
sub192	m	20	97	132	1699178	100625	23715.3	11849	30233	26973.5	30013.5	41949	3381.83	16895.8	23453.4	0.00312534	0.0170668
sub194	f	21	97	127	1612092	85851.2	25150.5	10774.6	27383.4	23747.5	27287.7	35990.3	2710.28	12546	21734.1	0.00301635	0.0760883
sub195	m	19	83	118	1373343	116148	27735.8	12914.4	35793.5	37059.6	29853	47154.6	2931.04	17099.5	22768.7	0.024452	0.1031
sub196	m	19	85	118	1589321	105450	28976.4	12326.5	27001.6	28159.9	28138.6	38620.6	2969.59	15526.2	24928.3	0.0350493	0.272481
sub197	f	20	97	109	1514184	100720	27891.2	12064.5	33337	28802.2	35173.6	44394.9	2585.26	14933	25355.2	0.0258428	0.262089
sub198	f	20	95	124	1137035	99704.5	24415.1	11698.9	28803.7	23033.4	28519.1	35052.8	2824.65	14439.8	23855.2	0.0166338	0.127194
sub199	f	20	97	117	1541184	99689.9	20283.2	11575.2	30653.5	23697	31043.2	41859.1	2708.95	11760.1	22571.9	0.0113148	0.307096
sub203	m	19	93	151	1351182	100811	25454.8	11476.7	29444.4	22296.4	31630.7	46180.6	3908.45	16349.3	24571.8	0.00711349	0.253145
sub206	m	20	89	136	1485275	112721	27016.3	12043.3	34296.1	26395.3	36671.2	41122.3	3556.08	13153.8	24214.3	0.0194689	0.129334
sub210	m	21	75	126	1503129	94304.7	25195.6	10424.8	33561.8	29601.5	27782.2	37308	2688.99	14301.4	23836.5	0.0289735	0.215161
sub211	f	20	89	122	1390872	99588.2	27373.9	12068.5	35589.8	24601.2	32930.1	39649.9	2832.61	14623.2	22593.1	0.00589759	0.339341
sub215	f	19	89	127	1549551	107130	27811.5	12218.8	31040.4	27469.7	34652.3	43642.2	2704.94	16221.7	25311.3	0.00751967	0.162324
sub216	m	20	85	125	1238110	94570.7	27806.1	13764.1	36414.3	35024.6	32650.8	50577.4	3062.68	18753.8	25714.3	0.00951396	0.376472
sub218	m	21	95	123	1812600	106853	26702.5	12063.3	35913.2	37872.1	32500.7	51771.9	2825.98	18714	23792.7	0.00357699	0.420409
sub219	m	19	93	138	1270427	123082	25689.1	11918.3	33761.5	26114.7	33607.2	46319.4	2827.31	16348.1	28858.2	0.00382044	0.0482588
sub222	f	20	77	122	1588310	87997.1	23039.9	11162.9	29890	20874.9	25867.2	42507.8	2449.61	13342.5	20083.6	0.0599641	0.166358
sub226	f	21	89	120	1545024	86830	25550.8	11443.5	27445.9	35167.1	27436.6	31198.8	2872.52	13818.7	22494.8	0.00343698	0.285627
sub227	m	20	85	143	1659036	106168	26086.6	11248	32725.3	26135.8	35758.7	45369.7	2871.18	15274.8	24750.1	0.00580499	0.150545
sub229	f	20	87	123	1349763	100231	26834	11052.5	37087.3	27961.7	34212.1	42805.7	2863.2	16342.7	24969.5	0.00353189	0.113055
sub230	f	18	97	141	1588534	98449.1	24076	11966.2	30849	29914.1	30938.1	41215.4	3207.65	12722.9	26358.1	0.00679374	0.202298
sub232	m	21	83	115	1498357	119968	28254.3	12636.4	33361	29290.3	38590	46293.9	3263.49	19610.2	26433.7	0.00643507	0.180712
sub234	f	18	83	124	1405487	94422.2	25729	10990.1	34282.8	30696.1	36111.3	41722.1	2558.67	19688.8	24266.2	0.00279495	0.0522639
sub236	f	20	89	150	1531717	98499.1	24925.7	11885	29170.6	29122.7	30847.5	38159.1	2553.34	13568.6	23627.7	0.00416433	0.14224
sub242	f	18	97	123	1477889	101605	23231.5	10488.7	30015.2	20732.7	28181.3	34502.2	2695.65	14600.7	21569.2	0.00605938	0.149144
sub243	f	19	77	102	1420600	96526.1	26605.4	11280	28959.3	37717.8	29339.6	40686.1	2658.41	15510.3	24291.5	0.0146323	0.339825
sub244	f	19	95	143	1673156	110917	24699.7	11479.5	32446.2	27330.2	30954.1	38743.2	2791.4	16800.3	25267.6	0.00364414	0.312163
sub245	m	20	99	127	1777260	113668	25896.5	12761.4	30519.1	32758.5	34910.3	46335.1	3580	20164.7	28268.9	0.00897934	0.119784
sub249	f	21	87	134	1621175	101981	26690.5	11665.6	34284.1	28995.2	28496.5	41819.2	2646.45	21034.6	24596	0.0133941	0.0344215
sub252	f	20	89	123	1749501	93838.4	23054.7	10012.6	28569.6	19265.9	26731.8	41800.5	2343.23	15354.7	20535.9	0.00502339	0.109094
sub262	m	21	87	103	1142790	117226	28805	12316	36014.3	40603.7	34031.4	47016.3	2957.64	19418.8	26699.8	0.0776571	0.219399
sub263	f	20	100	113	1418749	94068	26516.2	10845	31932.7	32374.2	28534.9	40292.2	2562.65	16262.9	19554.3	0.0555632	0.103951
sub264	f	19	95	123	1295639	105496	22948.3	11382.4	27471.2	26979.1	27871.5	35482.3	2565.32	16366.7	23036	0.00428483	0.178287
sub265	m	20	97	126	1537982	100195	23250.2	11023.3	32258.7	31397	30244	35301.5	2577.29	20148.9	21978.8	0.00275928	0.146671
sub266	m	19	83	137	1535566	95224.2	24919.1	12664.4	30705.4	33955.6	31370.3	40054.4	3006.84	15219.1	24056.1	0.00701529	0.122053
sub267	f	19	100	120	1574516	106385	25626.5	10922.2	30360.8	27518.9	30701.2	38470.3	2845.91	17013	22942.8	0.00266661	0.144467
sub269	m	18	91	133	1604209	126382	29163.9	14774.8	35218.8	31823.7	33210.7	51259.6	3532.12	18971.8	27752.9	0.00373777	0.0894688
sub271	f	19	93	138	1051136	120083	29572	11221.3	32850.1	27457.5	35185.3	40414.3	2679.66	20971.8	25357.7	0.0120458	0.10127
sub272	f	22	71	117	1473306	97642.6	27042.8	11982.1	28786.2	28162.5	29199.8	40483.7	2720.9	15180.4	22442.8	0.0036819	0.333977
sub273	f	20	88	131	1467125	93835.8	20711.4	11354.5	29778.5	27206.5	26026.9	42313.9	2489.52	15184.5	25223.7	0.00258305	0.348269
sub274	f	18	91	125	1588621	97661.3	24387	10911.5	32813.1	22464.1	30285	42256.4	2883.15	15149.8	24339.2	0.00364736	0.0762187
sub275	f	19	93	142	1.45922e+06	119751	26843.5	12788	33403.7	33230.8	39769.8	41807.2	2939.02	18224.6	26001.7	0.0053367	0.128783
sub284	m	20	99	130	1206763	93006.7	25359.2	12785.3	29690.5	31721.3	27767.6	48069.3	3162.42	16068.8	26340.6	0.0044205	0.260891
sub285	f	20	75	126	1507822	99084.8	24357.9	11671	30275.9	25683.8	32958.2	43180.9	2313.98	12032.7	21465.5	0.00335618	0.107605
sub286	f	20	90	121	1084009	108474	26961.8	11174.9	26323.5	26960.5	24041.4	37619.4	2550.69	13762.9	26610.7	0.0229981	0.159004
sub290	f	20	93	128	1912148	99880.1	26243.7	10883.7	30684.1	25778.2	24489.6	38890.8	2376.48	15358.7	23013.4	0.00944561	0.196603
sub304	m	21	83	140	1011689	83256.2	28915.2	11121.7	31947.3	21835	33156.2	40679.2	2308.64	12725.5	22097	0.00308615	0.0749159
sub305	f	20	89	113	1624635	90359.5	23744.9	10967.5	31640.3	25897.9	30454.1	41829.8	2814.01	14354.6	21371	0.00344668	0.152297
sub309	m	19	95	129	1621572	115288	26540	13051.2	31081.4	33713.2	31800.9	43324.1	3936.38	19672.6	25242	0.0115677	0.395972
sub312	m	21	85	140	1545012	96677.7	28424.7	12077.9	30333	19764.6	35133.9	48367.4	3397.82	13107.2	26292.9	0.0110974	0.283749
sub313	m	20	97	105	1355527	107482	29468.6	12248.1	32177.6	26106.7	29100.3	41469.4	3090.62	19136.9	25739.7	0.00805643	0.133553
sub316	f	21	100	110	1066900	97284.9	23747.4	11253.3	31281.1	20595.6	29101.4	40092.8	2844.58	14902.5	21938.8	0.00411672	0.100533
sub318	f	20	88	141	1819543	81449.4	27124.1	11669.6	29431.4	31512.7	25729	39445.3	3139.83	14578.1	22465.5	0.0066352	0.113707
sub319	f	21	97	125	1627931	84110.4	22057.3	10593.8	31045.9	15141.9	32721.5	43923	2276.74	11772	18370.8	0.00536145	0.0714513
sub321	m	20	95	118	1667591	105233	26235.7	11252	31182.8	35370.6	34241.6	42448.2	2844.6	13740.2	25608	0.00685578	0.197885
sub322	f	20	87	106	1522061	110704	30303.8	10522	31995.4	20715.4	28473.9	37423.9	2396.43	18152.8	23383.1	0.0194046	0.154847
sub323	m	21	91	120	1533038	104876	27750.4	11978.2	31531.3	24795.5	31863.7	47379.4	3014.82	15757.7	24717	0.03367	0.340784
sub324	f	19	85	141	1573113	100286	24557.4	12073.9	29742.6	29491.2	30378.3	39467.9	2520.11	18430.7	23404.4	0.00252206	0.234342
sub325	f	20	95	146	1405856	110711	28602.7	11107	36584.6	24655.7	32028.5	44219.3	2813.99	15064.7	25243.5	0.00734285	0.0450083
sub326	f	19	93	132	2030521	97729.6	24888.6	11116.4	32115.1	25891.3	31173.5	41876.3	2794.06	19708.7	27057.6	0.00739765	0.244582
sub332	f	18	85	130	1384137	83313.8	23138.5	9802.49	29850.3	28379.5	26431.2	42075.8	2473.56	15784.2	20045.2	0.00314458	0.159007
sub333	m	21	97	91	1474935	113644	29390.2	12773.4	34225.6	37345.5	34451.7	47884.7	3345.96	19809.8	27215.8	0.100288	0.448576
sub334	f	21	95	127	1184498	93804.7	26195.7	10684.1	32081.7	28262.3	28056.2	48328.6	2694.31	13415.7	24416.3	0.00391113	0.312989
sub336	f	19	100	137	1590210	114690	26145.3	12833.3	34249.5	33741.5	29355.6	39503.8	3308.72	18893.5	24415.1	0.0117196	0.339099
